# Supplementary material for: Mechanism of aminoacyl-tRNA acetylation by an aminoacyl-tRNA acetyltransferase AtaT from enterohemorrhagic E. coli
Source: Nat Commun. 2020 Oct 28;11:5438. doi: 10.1038/s41467-020-19281-z (PMC7595197; doi:10.1038/s41467-020-19281-z)
Supplement: Supplementary file 5 — Source Data [file 41467_2020_19281_MOESM5_ESM.xlsx]

## Sheet: Figure1b
Figure 1b
		velocity (s-1)
		tRNAfMet			tRNAmMet
	aminoacyl-tRNA (uM)	#1	#2	#3	#1	#2	#3
	90	1.53	1.833	1.372	0.113	0.133	0.135
	60	1.376	1.575	1.38	0.11	0.096	0.095
	40	1.303	1.294	1.139	0.077	0.088	0.064
	26.67	1.088	1.098	0.992	0.053	0.054	0.042
	17.78	0.721	0.923	0.778	0.032	0.032	0.03
	11.85	0.623	0.655	0.593	0.022	0.024	0.02
	7.9	0.333	0.461	0.383	0.016	0.015	0.012
	5.27	0.251	0.336	0.258	0.01	0.01	0.007

## Sheet: Figure1c
Figure 1c
		3H incorporation (DPM)
		#1	#2	#3
	Met-tRNAfMet	2326.92	2874.26	3321.11
	Ile-tRNAIle	29.52	22.49	10.83
	Val-tRNAVal	20.44	22.49	10.83
	Ala-tRNAAla	26.99	26.45	39.44
	Leu-tRNALeu	13.95	21.57	29.1

## Sheet: Figure1d
Figure1d
		3H incorporation (DPM)
	Time (min)	WT tRNAfMet	A1-C72	C1-G72	G1-C72	U4A5C6:G67U68A60	C4C5C6:G67G68G69	WT tRNAmMet	fMet acceptor stem mMet
	3	698.03	200.19	493.29	97.07	125.2	46.79	25.54	341.24
	6	1126.02	316.1	934.98	155.83	197.28	105.5	12.91	625.41
	12	1791.5	522.49	1185.52	267.34	362.83	163.39	36.58	1125.65
	25	2603.09	895.29	2276.88	413.77	603.08	285.89	90.32	1755.51
	45	3508.06	1104.92	2826.61	569.212	791.6	415.962	93.4125	2215.54

## Sheet: Figure1e
Figure 1e	Figure 1e
		3H incorporation (DPM)
		#1	#2	#3
	WT tRNAfMet	2114.02	2301.02	2192.58
	A1-C72	488.3	476.36	360.97
	C1-G72	1527.28	1515.53	1340.15
	U4A5C6:G67U68A60	384.62	257.11	259.92
	C4C5C6:G67G68G69	228.79	182.68	152.02
	WT tRNAmMet	33.75	12.87	11.03
	fMet acceptor stem mMet	1391	1419.72	1169.09
	G1-C72	212.38	182.09	126.65

## Sheet: Figure1f
Figure 1f
		3H incorporation (DPM)
	Time (min)	tRNAfMet WT	4C-69G	5C-68G	6C-67G	4C5C6C:67G68G69G
	6	712.505	146.165	198.995	349.715	28.475
	12	1152.94	285.555	367.705	554.015	80.225
	25	1655.04	570.175	442.315	943.605	114.995
	45	2275.12	671.275	803.935	1140.01	147.495
	60	2565.99	749.855	831.085	1419.57	190.755

## Sheet: Figure1g
Figure 1g
		3H incorporation (DPM)
		#1	#2	#3
	tRNAfMet WT	1156.92	779.63	1254.61
	tRNAfMet 4C-69G	364.8	190.71	301.68
	tRNAfMet 5C-68G	348.11	176.59	243.33
	tRNAfMet 6C-67G	665.29	376.5	504.57
	tRNAfMet 4C5C6C:67G68G69G	104.54	57.94	69.93

## Sheet: Figure 3a3b
Figure 3a 3b
		Absorbance at 660 nm
		empty			WT			G108D			Y144F			F30A			H34A/R37A/R40A			R71A			S78A			S76A			K77A/K78A/K81A/K82A			F85A			R95A			K165A
	Time (min)	#1	#2	#3	#1	#2	#3	#1	#2	#3	#1	#2	#3	#1	#2	#3	#1	#2	#3	#1	#2	#3	#1	#2	#3	#1	#2	#3	#1	#2	#3	#1	#2	#3	#1	#2	#3	#1	#2	#3
	0	0.002	0.002	0.02	0.002	0.002	0.02	0.002	0.002	0.02	0.002	0.002	0.02	0.002	0.002	0.02	0.002	0.002	0.02	0.002	0.002	0.02	0.002	0.002	0.02	0.002	0.002	0.02	0.002	0.002	0.02	0.002	0.002	0.02	0.002	0.002	0.02	0.002	0.002	0.02
	60	0.109	0.072	0.098	0.069	0.077	0.082	0.101	0.078	0.102	0.094	0.094	0.105	0.11	0.074	0.103	0.092	0.074	0.088	0.109	0.068	0.093	0.074	0.069	0.088	0.096	0.06	0.109	0.087	0.08	0.103	0.083	0.077	0.104	0.081	0.079	0.086	0.07	0.06	0.073
	90	0.226	0.205	0.206	0.11	0.12	0.125	0.242	0.197	0.213	0.207	0.22	0.206	0.237	0.201	0.212	0.208	0.226	0.203	0.228	0.187	0.19	0.156	0.172	0.156	0.223	0.198	0.185	0.228	0.219	0.197	0.203	0.201	0.201	0.211	0.204	0.192	0.124	0.12	0.123
	120	0.388	0.346	0.376	0.135	0.146	0.13	0.414	0.341	0.398	0.362	0.36	0.396	0.354	0.334	0.35	0.305	0.317	0.312	0.344	0.301	0.319	0.248	0.272	0.251	0.284	0.278	0.304	0.377	0.347	0.361	0.379	0.33	0.351	0.342	0.35	0.345	0.157	0.164	0.146
	150	0.6	0.606	0.59	0.166	0.188	0.167	0.608	0.601	0.605	0.476	0.497	0.502	0.376	0.395	0.377	0.312	0.349	0.324	0.362	0.35	0.35	0.289	0.269	0.271	0.312	0.306	0.305	0.518	0.499	0.509	0.575	0.562	0.551	0.526	0.516	0.52	0.198	0.196	0.165
	180	0.762	0.723	0.719	0.182	0.192	0.175	0.788	0.721	0.741	0.531	0.517	0.56	0.394	0.398	0.392	0.318	0.375	0.341	0.362	0.365	0.362	0.261	0.281	0.27	0.326	0.314	0.313	0.54	0.537	0.545	0.693	0.648	0.63	0.591	0.562	0.57	0.204	0.211	0.187
	210	0.859	0.838	0.833	0.172	0.208	0.184	0.875	0.83	0.85	0.556	0.566	0.595	0.39	0.405	0.401	0.337	0.372	0.337	0.375	0.353	0.363	0.27	0.274	0.27	0.326	0.302	0.315	0.585	0.57	0.593	0.797	0.742	0.738	0.613	0.622	0.625	0.207	0.207	0.196
	240	0.912	0.9	0.9	0.197	0.228	0.208	0.936	0.9	0.932	0.594	0.588	0.636	0.417	0.42	0.413	0.347	0.366	0.334	0.372	0.363	0.366	0.289	0.272	0.274	0.332	0.328	0.311	0.605	0.607	0.648	0.887	0.815	0.833	0.682	0.663	0.681	0.233	0.239	0.208
	270	0.954	0.931	0.949	0.204	0.224	0.193	0.988	0.938	0.971	0.606	0.59	0.657	0.43	0.436	0.422	0.348	0.375	0.334	0.376	0.363	0.377	0.278	0.275	0.258	0.322	0.316	0.313	0.624	0.634	0.687	0.941	0.863	0.879	0.691	0.679	0.693	0.209	0.234	0.199
	300	0.996	0.975	0.988	0.212	0.226	0.2	1.025	0.968	1.006	0.629	0.635	0.682	0.424	0.475	0.43	0.336	0.367	0.345	0.405	0.383	0.378	0.277	0.287	0.278	0.325	0.32	0.329	0.665	0.64	0.702	0.968	0.901	0.906	0.716	0.699	0.73	0.215	0.227	0.227

## Sheet: Figure 4c
Figure 4c
		Fraction of acetylation
		#1	#2	#3
	Ile/Leu	0.0071	0.0096	0.0112
	Ala	0.0088	0.0014	0.0037
	Arg	0.0116	0.0077	0.0086
	Asn	0.0879	0.1418	0.1308
	Asp	0.0053	0.0084	0.0088
	Gln	0.0969	0.1465	0.164
	Glu	0.0212	0.0193	0.0187
	Gly	0.8215	0.8948	0.9196
	His	0.0407	0.0425	0.0259
	Lys	0.0283	0.014	0.0203
	Met	0.1256	0.2212	0.3569
	Phe	0.374	0.5527	0.611
	Pro	0.0113	0.0087	0.0107
	Ser	0.0168	0.0116	0.0116
	Thr	0.0158	0.0126	0.0121
	Trp	0.6884	0.8268	0.839
	Tyr	0.4318	0.5535	0.5313
	Val	0.007	0.0066	0.0059

## Sheet: Figure4d
Figure 4d
		Fraction of acetylation
		Asn			Gln			Gly			Met			Phe			Trp			Tyr			Ala			Val
	Time (min)	#1	#2	#3	#1	#2	#3	#1	#2	#3	#1	#2	#3	#1	#2	#3	#1	#2	#3	#1	#2	#3	#1	#2	#3	#1	#2	#3
	15	0.0879	0.1418	0.1308	0.0969	0.1465	0.164	0.8215	0.8948	0.9196	0.1256	0.2212	0.3569	0.374	0.5527	0.611	0.6884	0.8268	0.839	0.4318	0.5535	0.5313	0.0088	0.0014	0.0037	0.007	0.0066	0.0059
	30	0.132308	0.155627	0.150914	0.153788	0.189665	0.187196	0.887334	0.923114	0.919005	0.168875	0.267316	0.33743	0.570505	0.684548	0.673191	0.809856	0.871326	0.859684	0.558926	0.599109	0.588215	0.00957717	0.000318611	0.00344525	0.00895484	0.00603866	0.00427012
	60	0.157614	0.267152	0.209568	0.30947	0.317731	0.251724	0.948371	0.950828	0.932195	0.321283	0.385211	0.357271	0.805713	0.813528	0.762213	0.911206	0.916281	0.889692	0.761048	0.731927	0.668852	0.0050515	0.00133518	0.00132757	0.0203108	0.00731499	0.00549557

## Sheet: Figure5a
Figure 5b	Figure 5a
		3H incorporation (DPM)
		Gln			Gly			Phe			Trp			Tyr			f-Met			m-Met
	Time (min)	#1	#2	#3	#1	#2	#3	#1	#2	#3	#1	#2	#3	#1	#2	#3	#1	#2	#3	#1	#2	#3
	6	133.55	177.73	69.94	1585.43	1972.09	1224.35	455.28	535.59	398.21	1056.98	1109.5	660.79	411.83	445	301.58	591.18	631.89	504	17.28	49.37	24.37
	12	227.87	259.83	172.05	2285.29	2593.16	2058.91	715.82	773.49	631.48	1646.58	1760.88	1153.96	718.6	850.54	510.72	1091.54	948.55	743.04	51.91	59.74	41.49
	25	338.71	432.49	335.93	3364.9	3846.35	2982.09	1116.55	1279.25	1028.23	2163.81	2584.3	1817.34	1259.86	1453.14	1000.09	1680.92	1721.92	1382.45	74.08	85.5	69.51
	45	449.56	591.97	397.37	3992.77	4633.3	3722.05	1546.77	1725.04	1254.71	2921.69	3200.73	2428.64	1534.02	1909.76	1444.61	2235.12	2347.76	1813.55	78.66	126.71	74.11
	60	533.05	637.58	431.97	4242.67	4807.14	3576.39	1573.41	1995.65	1311.76	2962.26	3467.22	2425.42	1610.58	2319.26	1565.05	2211.73	2585.26	1991.24	103.35	136.51	98.69

[truncated: 2 more sheets: Figure5b, Figure5e]
